# Supplementary material for: Durability of Immune Response to ChAdOx1-nCoV-19 Vaccine in Solid Cancer Patients Undergoing Anticancer Treatment
Source: Vaccines (Basel). 2022 Oct 5;10(10):1662. doi: 10.3390/vaccines10101662 (PMC9609471; doi:10.3390/vaccines10101662)
Supplement: Supplementary file 1 [file vaccines-10-01662-s001.zip]

Archive with 1 entries (1 files):
- vaccines-1893643-supplementary.pdf
